# Supplementary material for: A bushel of viruses: Identification of seventeen novel putative viruses by RNA-seq in six apple trees
Source: PLoS One. 2020 Jan 13;15(1):e0227669. doi: 10.1371/journal.pone.0227669 (PMC6957168; doi:10.1371/journal.pone.0227669)
Supplement: S1 Table — (XLSX) [file pone.0227669.s001.xlsx]

## Sheet: Sheet1
Table S1. Accession numbers for viral genomes.
Sample or Virus	Accession number
Apple barna-like virus 1	MN386956
Apple ilarvirus 1 RNA2	MN386957
Apple ilarvirus 1 RNA3	MN386958
Apple narna-like virus 1	MN386959
Apple narna-like virus 2	MN386960
Apple ourmia-like virus 1	MN386961
Apple ourmia-like virus 2	MN386962
Apple ourmia-like virus 3	MN386963
Apple partiti-like virus 1	MN386964
Apple partiti-like virus 2	MN386965
Apple partiti-like virus 3	MN386966
Apple picorna-like virus 1	MN386967
Apple tombus-like virus 1	MN386968
Apple tombus-like virus 2	MN386969
Apple virus A	MN386970
Apple virus B	MN386971
Apple virus C	MN386972
Apple virus D	MN386973
