# Supplementary material for: A bushel of viruses: Identification of seventeen novel putative viruses by RNA-seq in six apple trees
Source: PLoS One. 2020 Jan 13;15(1):e0227669. doi: 10.1371/journal.pone.0227669 (PMC6957168; doi:10.1371/journal.pone.0227669)
Supplement: S2 Table — (XLSX) [file pone.0227669.s002.xlsx]

## Sheet: Sheet1
Table S2. Number of reads mapped, percent of total reads, and genome coverage for all detected known viral genomes.
	ACLSV (NC_001409)			AGCaV (NC_018714)			AhVd (NC_028132)			ApMV RNA1 (NC_003464)			ApMV RNA2 (NC_003465)			ApMV RNA3 (NC003480)			ARWaV1 RNA L (MF062136)			ARWaV1 RNA M (MF062137)			ARWaV1 RNA S (MF062127)			ARWaV2 RNAL (MF062128)			ARWaV2 RNA Ma (MF062145)			ARWaV2 RNA Sa (MF062140)a			ASGV (NC_001749)			ASPV (NC_003462)			CCGaV RNA1 (NC_035759)			CCGaV RNA2 (NC_035454)
Sample	Reads mapped	Percent of total reads	Genome Coverage	Reads mapped	Percent of total reads	Genome Coverage	Reads mapped	Percent of total reads	Genome Coverage	Reads mapped	Percent of total reads	Genome Coverage	Reads mapped	Percent of total reads	Genome Coverage	Reads mapped	Percent of total reads	Genome Coverage	Reads mapped	Percent of total reads	Genome Coverage	Reads mapped	Percent of total reads	Genome Coverage	Reads mapped	Percent of total reads	Genome Coverage	Reads mapped	Percent of total reads	Genome Coverage	Reads mapped	Percent of total reads	Genome Coverage	Reads mapped	Percent of total reads	Genome Coverage	Reads mapped	Percent of total reads	Genome Coverage	Reads mapped	Percent of total reads	Genome Coverage	Reads mapped	Percent of total reads	Genome Coverage	Reads mapped	Percent of total reads	Genome Coverage
1L	8767	0.0001	0.932	7565	0.0001	0.988	-	-	-	150	0	0.826	180	0	0.947	437	0	0.987	-	-	-	-	-	-	-	-	-	14	0	0.096	91	0	0.902	94	0	0.894	4545	0.0001	0.902	8834	0.0001	0.972	-	-	-	-	-	-
2L	13064	0.0001	0.938	72404	0.0007	0.983	1559	0	1	175	0	0.952	205	0	0.963	550	0	0.981	-	-	-	-	-	-	-	-	-	-	-	-	-	-	-	-	-	-	-	-	-	77462	0.0008	0.985	-	-	-	-	-	-
3L	4762	0.0001	0.945	-	-	-	43237	0.0007	1	133	0	0.947	153	0	0.932	324	0	0.981	-	-	-	-	-	-	-	-	-	92	0	0.613	752	0	0.996	786	0	0.992	-	-	-	56673	0.0009	0.986	-	-	-	-	-	-
4L	-	-	-	-	-	-	120260	0.0016	1	178	0	0.929	217	0	0.966	506	0	0.984	-	-	-	-	-	-	-	-	-	-	-	-	-	-	-	-	-	-	-	-	-	246	0	0.767	-	-	-	-	-	-
1R	2031	0	0.913	71427	0.0009	0.991	66578	0.0009	1	170	0	0.965	189	0	0.953	528	0	0.981	-	-	-	-	-	-	-	-	-	369	0	0.97	5472	0.0001	0.999	4866	0.0001	1	5604	0.0001	0.895	81193	0.0011	0.986	-	-	-	-	-	-
2R	36024	0.0004	0.938	488677	0.0056	0.987	216879	0.0025	1	103	0	0.849	163	0	0.915	391	0	0.977	-	-	-	-	-	-	-	-	-	-	-	-	-	-	-	-	-	-	-	-	-	529859	0.0061	0.987	-	-	-	-	-	-
3R	1871	0	0.915	-	-	-	25610	0.0004	1	116	0	0.838	147	0	0.869	363	0	0.98	-	-	-	-	-	-	-	-	-	84	0	0.53	535	0	0.597	620	0	0.978	-	-	-	79328	0.0011	0.993	-	-	-	-	-	-
5R	17936	0.0003	0.945	128571	0.0021	0.987	116547	0.0019	1	155	0	0.93	164	0	0.926	363	0	0.988	107	0	0.642	54	0	0.823	121	0	0.988	-	-	-	-	-	-	-	-	-	689	0	0.917	148249	0.0024	0.99	-	-	-	-	-	-
6R	32755	0.0004	0.963	398061	0.0052	0.993	522050	0.0069	1	113	0	0.794	150	0	0.866	376	0	0.981	-	-	-	-	-	-	-	-	-	6731	0.0001	0.999	13698	0.0002	0.96	8629	0.0001	0.999	14470	0.0002	0.96	434096	0.0057	0.994	14464	0.0002	1	55532	0.0007	1
a. ARWaV2 Sb was used for 6R in place of Sa. Sb accession number is MF062129.
