# Supplementary material for: A bushel of viruses: Identification of seventeen novel putative viruses by RNA-seq in six apple trees
Source: PLoS One. 2020 Jan 13;15(1):e0227669. doi: 10.1371/journal.pone.0227669 (PMC6957168; doi:10.1371/journal.pone.0227669)
Supplement: S3 Table — (XLSX) [file pone.0227669.s003.xlsx]

## Sheet: Sheet1
Table S3. Primer sequences and cycle condtions for detection of novel viruses.
Virus	Forward Primer	Sequence	Reverse Primer	Sequence	Cycle conditions	Expected product size
Apple ilarvirus 1 RNA3	AW147	GTCGTGAGATTGCGATCCAG	AW177	GAAGATCAATGCTCCCAGTG	50°C 30 min, 94°C 2min, 35 cycles of 94°C 15s, 55°C 30s, and 68°C 1 min, and 68°C 5min	558 bp
Apple narna-like virus 2	AW168	CACGATCTGCATCTCAACTTC	AW169	CGACTAGCAAGCAGCGT	50°C 30 min, 94°C 2min, 35 cycles of 94°C 15s, 58°C 30s, and 68°C 1 min, and 68°C 5min	682 bp
Apple ourmia-like virus 1	AW131	GTATGACACCTATGCCACATCTC	AW132	GCTCACTCCGTCGCTTC	50°C 30 min, 94°C 2min, 40 cycles of 94°C 15s, 57°C 30s, and 68°C 2 min, and 68°C 5min	1154 bp
Apple ourmia-like virus 2	AW164	GACCCTGCAACTTAGGC	AW134	CTCTCACCTCTGCACGATG	50°C 30 min, 94°C 2min, 35 cycles of 94°C 15s, 53°C 30s, and 68°C 1 min, and 68°C 5min	743 bp
Apple ourmia-like virus 3	AW129	CAGGTCATCGAAGCAGGAC	AW130	CTCCAGAATGAACTCAGAGTG	50°C 30 min, 94°C 2min, 35 cycles of 94°C 15s, 57°C 30s, and 68°C 1 min, and 68°C 5min	643 bp
Apple partiti-like virus 1	AW139	CGTGTCATGGCTGCTTG	AW140	GTTGCTCATTGGACAAAGTTC	50°C 30 min, 94°C 2min, 40 cycles of 94°C 15s, 57°C 30s, and 68°C 2 min, and 68°C 5min	1103 bp
Apple partiti-like virus 2	AW137	CGATGATCCTGTTCAGCAAC	AW138	GAAGTGTCACAGCGACTGAATG	50°C 30 min, 94°C 2min, 35 cycles of 94°C 15s, 57°C 30s, and 68°C 1 min, and 68°C 5min	825 bp
Apple partiti-like virus 3	AW135	CTGAACCACTCGGGATAC	AW136	GATTACCTGACGACACTCGAC	50°C 30 min, 94°C 2min, 35 cycles of 94°C 15s, 56°C 30s, and 68°C 1.5 min, and 68°C 5min	1054 bp
Apple tombus-like virus 2	AW178	GACCGTAATGTCCGTAGC	AW179	CGATCCTTCCAACCTGT	50°C 30 min, 94°C 2min, 40 cycles of 94°C 15s, 55°C 30s, and 68°C 2 min, and 68°C 5min	624 bp
Apple virus A	AW123	GTGGCATTGATGTCACAGAGT	AW124	GCATGATATTGGTCGGTGATC	50°C 30 min, 94°C 2min, 35 cycles of 94°C 15s, 56°C 30s, and 68°C 1 min, and 68°C 5min	526 bp
Apple virus B	AW145	GCGTCTAGGAAGTGCGGAG	AW146	GCATTGACTCTGTACGAAGCG	50°C 30 min, 94°C 2min, 35 cycles of 94°C 15s, 59°C 30s, and 68°C 1 min, and 68°C 5min	581 bp
Apple virus C	AW153	GCCATCCCTGAACATAACAC	AW154	GCACTGTTCAAGCGATACTTG	50°C 30 min, 94°C 2min, 40 cycles of 94°C 15s, 54°C 30s, and 68°C 2 min, and 68°C 5min	1268 bp
Apple virus D	AW166	GATCAACGAGGACGAGGC	AW167	CTCGACTCCATTGTAGGGT	50°C 30 min, 94°C 2min, 35 cycles of 94°C 15s, 55°C 30s, and 68°C 2 min, and 68°C 5min	533 bp
