# Supplementary material for: A bushel of viruses: Identification of seventeen novel putative viruses by RNA-seq in six apple trees
Source: PLoS One. 2020 Jan 13;15(1):e0227669. doi: 10.1371/journal.pone.0227669 (PMC6957168; doi:10.1371/journal.pone.0227669)
Supplement: S4 Table — (XLSX) [file pone.0227669.s004.xlsx]

## Sheet: Sheet1
Table S4. Accession numbers for sequences used in constructing phylogenetic trees.
Figure	Virus	Accession number
2B	American plum line pattern virus	NC_003452.1
2B	Fragraria chiloensis latent virus	NC_006567.1
2B	Prune dwarf virus	NC_008037.1
2B	Parietaria mottle virus	ACU44509.1
2B	Tobacco streak virus	AGN29708.1
2B	Apple mosaic virus	NC_003465.1
2B	Prunus necrotic ringspot virus	NC_004363.1
2B	Asparagus virus 2	EU919667.1
2B	Citrus leaf rugose virus	NC_003547.1
2B	Tulare apple mosaic virus	NC_003834.1
2C	American plum line pattern virus	NC_003453.1
2C	Apple mosaic virus	NC_003480.1
2C	Prunus necrotic ringspot virus	NC_004364.1
2C	Fragraria chiloensis latent virus	NC_006568.1
2C	Prune dwarf virus	NC_008038.1
2C	Parietaria mottle virus	CAJ58667.1
2C	Tobacco streak virus	AKE49127.1
2C	Asparagus virus 2	X86352.1
2C	Tulare apple mosaic virus	NC_003835.1
2C	Citrus leaf rugose virus	NC_006568.1
2D	American plum line pattern virus	NC_003453.1
2D	Fragraria chiloensis latent virus	NC_006568.1
2D	Prune dwarf virus	NC_008038.1
2D	Parietaria mottle virus	ALA50820.1
2D	Tobacco streak virus	AGH25422.1
2D	Asparagus virus 2	X86352.1
2D	Citrus leaf rugose virus	NC_003546.1
2D	Tulare apple mosaic virus	NC_003835.1
2D	Apple mosaic virus	NC_003480.1
2D	Prunus necrotic ringspot virus	NC_004364.1
3B	Changjiang tombus-like virus 1	YP_009337122.1
3B	Sanxia tombus-like virus 2	YP_0093374374.1
3B	Changjiang tombus-like virus 2	YP_009337370.1
3B	Furcraea necrotic streak virus	YP_007517174.1
3B	Olive latent virus 1	AAZ43259.1
3B	Olive mild mosaic virus	ASV49768.1
3B	Tobacco necrosis virus A	ADE10194.1
3B	Potato necrosis virus	YP_009246408.1
3B	Cowpea tombusvirid 1	APA23091.1
3B	Hubei tombus-like virus 1	APG76355.1
3B	Hubei tombus-like virus 2	YP_009336967.1
3B	Wenzhou tombus-like virus 3	YP_009342275.1
3B	Sesame necrotic mosaic virus	ABD34316.1
3C	Melon necrotic spot virus	APE61608.1
3C	Hubei tombus-like virus 1	APG76354.1
3C	Hubei tombus-like virus 2	YP_009336966.1
3C	Furcraea necrotic streak virus	YP_007517175.1
3C	Tobacco necrosis virus A	ADE10193.1
3C	Olive latent virus 1	ADE48189.1
3C	Olive mild mosaic virus	AEC50091.1
3C	Potato necrosis virus	YP_009246409.1
3D	Changjiang tombus-like virus 1	YP_009337123.1
3D	Wenzhou tombus-like virus 3	YP_009342276.1
3D	Shahe tombus-like virus 1	YP_009336904.1
3D	Wenzhou tombus-like virus 2	YP_009342268.1
3D	Wenzhou tombus-like virus 3	YP_009342276.1
4B	Polycipiviridae sp	AZL87720.1
4B	Darwin bee virus 8	AWK77845.1
4B	Maize-associated picornavirus	AUH27292.1
4B	Hubei picorna-like virus 81	APG78989.1
4B	Lasius neglectus virus 1	YP_0094097904.1
4B	Myrmica scabrinodis virus 1	YP_009407949.1
4B	Shuangao insect virus 8	YP_009337002.1
4B	Solenopsis invicta virus 4	YP_009407937.1
4B	Lasius niger virus 1	YP_009407943.1
4B	Linepithema humile polycipivirus 2	AXA52574.1
4B	Linepithema humile polycipivirus 1	AXA52568.1
4C	Polycipiviridae sp	AZL87719.1
4C	Lasius neglectus virus 1	YP_009407904.1
4C	Myrmica scabrinodis virus 1	YP_009407948.1
4C	Shuangao insect virus 8	YP_009337001.1
4C	Solenopsis invicta virus 4	YP_009407936.1
4C	Linepithema humile polycipivirus 2	AXA52578.1
4C	Lasius niger virus 1	YP_009407942.1
4C	Solenopsis invicta virus 2	ABQ01574.1
4C	Linepithema humile polycipivirus 1	AXA52572.1
5B	Colobanthus quitensis associated barnavirus 1	AVO00799.1
5B	Mushroom bacilliform virus	AQM32773.1
5B	Rhizoctonia solani barnavirus 1	ALD89112.1
5B	Cymbidium chlorotic mosaic virus	BBD88560.1
5B	Southern bean mosaic virus	AWW05909.1
5B	Sowbane mosaic virus	ABE02190.1
5B	Velvet tobacco mottle virus	AEE36656.1
5B	Ryegrass mottle virus	BAB15934.1
5B	Changjiang polero-like virus 1	YP_009337098.1
5B	Maize yellow mosaic virus	AVH86107.1
5B	Sugarcane yellow leaf virus	ACZ73860.1
5B	Riboviria sp.	QDH90348.1
5C	Mushroom bacilliform virus	NP_042509.1
5C	Rhizoctonia solani barnavirus 1	ALD89113.2
5C	Artemisia virus A	YP_006331062.1
5C	Rottboellia yellow mottle virus	YP_009142784.1
5C	Cymbidium chlorotic mosaic virus	YP_009140473.1
5C	Papaya lethal yellowing virus	YP_006589926.1
5C	Sowbane mosaic virus	YP_002158814.1
5C	Hubei sobemo-like virus 19	YP_009329965.1
5C	Brassica yellows virus	ADW41603.1
5C	Sugarcane yellow leaf virus	AEA49033.1
5C	Riboviria sp.	QDH90347.1
5C	Turnip rosette virus	AAO24318.2
6B	Beihai narna-like virus 8	YP_009333267.1
6B	Beihai narna-like virus 14	YP_009333153.1
6B	Chanjiang narna-like virus 3	APG77188.1
6B	Sanxia narna-like virus 1	YP_009336702.1
6B	Hubei narna-like virus 5	YP_009336672.1
6B	Beihai narna-like virus 1	YP_009333283.1
6B	Hubei narna-like virus 2	YP_009336796.1
6B	Wenzhou narna-like virus 1	APG77283.1
6B	Cassava virus C	YP_003104770.1
6B	Ourmia melon virus	YP_002019757.1
6B	Epirus cherry virus	YP_002019754.1
6B	Wuhan spider virus 7	YP_009344979.1
6C	Pyricularia oryzae ourmia-like virus 2	BBF90577.1
6C	Sclerotinia sclerotiorum ourmia like virus 1	ALS89138.1
6C	Soybean leaf-associated ourmiavirus 2	ALM62250.1
6C	Penicillium citrinum ourmia-like virus 1	AYP71797.1
6C	Magnaporthe oryzae ourmia-like virus	SBQ28480.1
6C	Phomopsis longicolla RNA virus 1	YP_009345044.1
6C	Aspergillus neoniger ourmia-like virus 1	AXE72932.1
6C	Pyricularia oryzae ourmia-like virus 1	BBF90576.1
6C	Botrytis ourmia-like virus	YP_009182165.1
6C	Ourmia melon virus	YP_009345044.1
6C	Acremonium sclerotigenum ourmia-like virus 1	QDB75006.1
6C	Cladosporium cladosporiodes ourmia-like virus 2	QDB75008.1
6C	Cladosporium cladosporiodes ourmia-like virus 1	QDB74999.1
6C	Colletotrichum gloeosporiodes ourmia-like virus 1	QDW80875.1
6C	Phaeoacremonium minimum ourmia-like virus 2	QDB75007.1
6D	Hubei partiti-like virus 55	APG78299.1
6D	Limbe partiti-like virus	AWV67010.1
6D	Moyuka partiti-like virus	AWV66984.1
6D	Lysoka partiti-like virus	AWV67005.1
6D	Grapevine partitivirus	AFX73023.1
6D	Beihai partitia-like virus 11	APG78185.1
6D	Pepper cryptic virus 1	AYA43794.1
6D	Pittosporum cryptic virus-1	CEJ95596.2
6D	Pepper cryptic virus 2	AYA43813.1
6D	Persimmon cryptic virus	YP_006390091.1
6D	Partitiviridae sp.	QDH87090.1
7B	Hubei narna-like virus 8	APG77202.1
7B	Beihai narna-like virus 2	YP_009333277.1
7B	Changjiang narna-like virus 1	YP_009337331.1
7B	Hubei narna-like virus 1	APG77214.1
7B	Changjiang narna-like virus 2	YP_009337311.1
7B	Hubei narna-like virus 10	ABP77208.1
7B	Hubei narna-like virus 11	YP_009336851.1
7B	Changjiang narna-like virus 3	YP_009337343.1
7B	Wenzhou narna-like virus 6	APG77281.1
7B	Wenzhou narna-like virus 9	YP_009337619.1
7C	Ourmia melon virus	YP_002019759.1
7C	Wenzhou narna-like virus 5	YP_009337308.1
7C	Beihai tombus-like virus 13	APG76162.1
7C	Wenzhou tombus-like virus 14	YP_009342300.1
7C	Hubei tombus-like virus 25	YP_009336611.1
7C	Wenzhou noda-like virus 1	APG76598.1
7C	Beihai tombus-like virus 1	YP_009336752.1
7C	Cymbidium ringspot virus	AAT00607.2
7C	Gentian latent virus	BBD13996.1
7C	Pothos latent virus	YP_009032636.1
7C	Grapevine Algerian latent virus	AAT00610.2
7C	Tomato bushy stunt virus	NP_062899.1
7C	Maize white line mosaic virus	YP_001285476.1
7C	Changjiang tombus-like virus 17	YP_009337342.1
7C	Hubei tombus-like virus 8	YP_009336791.1
7C	Wenzhou tombus-like virus 15	YP_009342289.1
8B	Beet necrotic yellow vein virus	AYV75104.1
8B	Beet soil-borne mosaic virus	APy26919.1
8B	Burdock mottle virus	YP_008219063.1
8B	Peanut clump virus B	AAO15519.1
8B	Citrus leaf blotch virus	AYH53235.1
8B	Gentian ovary ringspot virus	YP_009047254.1
8B	Potato mop-top virus	ARS22184.1
8B	Rhizoctonia solani putative virus 1	QDW81310.1
8C	Berant virus	AOC55081.1
8C	Hubei rhabdo-like virus 3	YP_009336889.1
8C	Wuchan romanomermis nematode virus 2	YP_009342285.1
8C	Lettuce necrotic yellows virus	YP_425092.1
8C	Hubei rhabdo-like virus 4	YP_009336595.1
8C	Sclerotinia sclerotiorum negative-stranded RNA virus 5	AWY11038.1
8C	Fusarium graminearum negative-stranded RNA virus 1	ATP75709.1
8C	Soybean leaf-associated negative stranded RNA virus 1	ALM62220.1
8C	Soybean leaf-associated negative stranded RNA virus 2	ALM62227.1
8C	Sclerotinia sclerotiorum negative-stranded RNA virus 7	AWY11040.1
8C	Soybean leaf associated negative stranded RNA virus 4	ALM62229.1
8C	Penicillium adametziodes negative-stranded RNA virus 1	QDB75019.1
8C	Penicillium cairnsense negative-stranded RNA virus 1	QDB75012.1
8C	Penicillium glabrumnegative-stranded RNA virus 1	QDB75014.1
8D	Ambrosia asymptomatic virus 1	AHB87033.1
8D	Lily virus X	BBB06664.1
8D	Entoleuca gammaflexivirus 1	AVD68667.2
8D	Botrytis virus F	NP_068549.1
8D	Entoleuca gammaflexivirus 2	AVD68668.2
8D	Cherry necrotic rusty mottle virus	ABZ89203.1
8D	Donkey orchid symptomless virus	AKH39765.1
8D	Vanilla latent virus	YP_009389473.1
8D	Cymbidium mosaic virus	AAB71853.1
8D	Pepino mosaic virus	CAJ32708.1
8D	Opuntia virus X	ANH10860.1
